# Supplementary material for: Symbiotic peptides modulate rhizobial physiology without terminal differentiation
Source: Sci Adv. 2026 Jun 26;12(26):eaed2816. doi: 10.1126/sciadv.aed2816 (PMC13308600; doi:10.1126/sciadv.aed2816)
Supplement: Supplementary file 2 — Movies S1 to S4 [file sciadv.aed2816_movies_s1_to_s4.zip]

Archive with 4 entries (4 files):
- aed2816_movie_s1.mp4
- aed2816_movie_s2.mp4
- aed2816_movie_s3.mp4
- aed2816_movie_s4.mp4
